# Supplementary material for: Factors leading to excessive fatigue in nurses – a three-year follow-up study
Source: BMC Nurs. 2024 Jul 1;23:446. doi: 10.1186/s12912-024-02066-w (PMC11218166; doi:10.1186/s12912-024-02066-w)
Supplement: Supplementary file 1 — Additional File 1. Work characteristics, lifestyle factors and fatigue in nurses developing excessive fatigue from 2015 to 2018. [file 12912_2024_2066_MOESM1_ESM.xlsx]

## Sheet: Sheet1
Additional Table 1. Work characteristics, lifestyle factors and fatigue in nurses developing excessive fatigue from 2015 to 2018
					N	2015	2018	p-value	cohen's d1
Work hours per week					151	34.7 (7.1)	34.0 (6.5)	0.296	-0.085 (-0.245 - 0.075)
Number of nights worked last year					154	20.5 (37.8)	16.7 (33.0)	0.139	-0.120 (-0.278 - 0.039)
Number of quick returns2 worked last year					153	28.0 (32.1)	26.05 (33.4)	0.417	-0.066 (-0.224 - 0.093)
Score psychological work demands3					151	9.2 (2.5)	9.6 (2.7)	0.038	0.171 (0.010 - 0.331)
Score coworker support3					149	13.8 (2.6)	12.9 (2.8)	<0.001	-0.300 (-0.463 - -0.135)
Score decision latitude3					152	11.9 (2.5)	11.6 (2.4)	0.181	-0.109 (-0.267 - 0.050)
Sleep duration in hours					173	6.9 (0.8)	6.6 (0.9)	0.012	-0.193 (-0.343 - -0.042)
Body Mass Index4					143	25.2 (4.2)	25.6 (4.4)	0.002	0.265 (0.098 - 0.431)
≥1hr physical activity					163	0.699	0.589	0.016	McNemar’s test
Daily caffeine use in cups					174	3.7 (2.7)	3.8 (2.5)	0.668	0.033 (-0.116 - 0.181)
Alcohol5 - score					150	3.3 (1.6)	3.1 (1.6)	0.2	-0.105 (-0.265 -0.056)
Number of cigarettes					5	10.6 (2.6)	7.8 (2.2)	0.128	0.86 (-.23 - 1.87)
Score Depression6					171	2.7 (2.7)	4.1 (3.2)	<0.001	0.468 (0.310 - 0.625)
Score Anxiety6					172	4.8 (3.3)	6.3 (3.8)	<0.001	0.461 (0.303 - 0.618)
Score insomnia7					171	11.5 (7.6)	14.4 (7.2)	<0.001	0.388 (0.232 - 0.542)
Shift work disorder8					173	0.249	0.376	0.003	McNemar’s test
Chalder fatigue score9					174	1.1 (1.3)	6.0 (2.0)	<0.001	2.130 (1.860 - 2.398)
