# Supplementary material for: Factors leading to excessive fatigue in nurses – a three-year follow-up study
Source: BMC Nurs. 2024 Jul 1;23:446. doi: 10.1186/s12912-024-02066-w (PMC11218166; doi:10.1186/s12912-024-02066-w)
Supplement: Supplementary file 2 — Additional File 2. Work characteristics, lifestyle factors and fatigue in nurses recovering from excessive fatigue from 2015 to 2018. [file 12912_2024_2066_MOESM2_ESM.xlsx]

## Sheet: Sheet1
Additional Table 2. Work characteristics, lifestyle factors and fatigue in nurses recovering from excessive fatigue from 2015 to 2018
				N	2015	2018	p-value	cohen's d1
Work hours per week				196	33.2 (7.0)	35.0 (6.0)	0.006	0.200 (0.058 - 0.341)
Number of nights worked last year				201	20.0 (33.4)	17 (34.7)	0.164	-0.099 (-0.237 - 0.040)
Number of quick returns2 worked last year				197	26.4 (30.9)	27.6 (32.3)	0.591	0.038 (-0.101 - 0.178)
Score psychological work demands3				206	9.6 (2.8)	8.9 (2.8)	<0.001	-0.265 (-0.404 - -0.126)
Score coworker support3				205	13.1 (2.9)	13.2 (3.0)	0.714	0.26 (-0.111 - 0.162)
Score decision latitude3				205	11.1 (2.2)	11.8 (2.3)	<0.001	0.292 (0.152 - 0.431)
Sleep duration in hours				235	6.6 (0.8)	6.8 (0.7)	<0.001	0.245 (0.115 - 0.375)
Body Mass Index4				183	24.8 (5.0)	25.0 (5.1)	0.14	0.110 (-0.036 - 0.255)
≥1h physical activity per week				227	0.524	0.568	0.275	McNemar’s test
Daily caffeine use in cups				236	3.4 (2.0)	3.5 (2.0)	0.325	0.064 (-0.064 - 0.191)
Alcohol – score5				209	2.9 (1.5)	3.0 (1.5)	0.009	0.183 (0.049 - 0.320)
Number of cigarettes				10	8.1 (3.4)	6.9 (3.7)	0.081	0.621 (-0.074 - 1.288)
Score depression6				231	4.0 (2.8)	2.6 (2.5)	<0.001	-0.477 (-0.614 - -0.342)
Score anxiety6				230	5.9 (3.7)	5.1 (3.3)	<0.001	-0.238 (-0.368 - -0.106)
Score insomnia7				229	15.5 (8.0)	11.6 (7.2)	<0.001	-0.506 (-0.645 - -0.369)
Shift work disorder8				231	0.333	0.338	1	McNemar’s test
Chalder fatigue score9				236	5.9 (1.8)	1.1 (1.2)	<0.001	-2.226 (-2.463 - -1.987)
