# Supplementary material for: Factors leading to excessive fatigue in nurses – a three-year follow-up study
Source: BMC Nurs. 2024 Jul 1;23:446. doi: 10.1186/s12912-024-02066-w (PMC11218166; doi:10.1186/s12912-024-02066-w)
Supplement: Supplementary file 3 — Additional File 3. Crude and adjusted logistic regression analyses with developing excessive fatigue between baseline and follow-up as the dependent variable among Norwegians nurses. [file 12912_2024_2066_MOESM3_ESM.xlsx]

## Sheet: Sheet1
Additional Table 3. Crude and adjusted logistic regression analyses with developing excessive fatigue between baseline and follow-up as the dependent variable among Norwegians nurses
	Developing excessive fatigue
	OR (95% CI)a	OR (95% CI)b	OR (95% CI)c
Sex (n = 789)
Female (n = 703)	1.00
Male (n = 86)	1.64 (1.00 - 2.69)
Age (n = 791)	0.98 (0.96 - 1.00)
Civil Status (n = 782-786)
Married/cohabitating no (n = 174-175)	1.00	1.00
Married cohabitating yes (n = 608-611)	1.01 (0.67 – 1.52)	0.98 (0.65 – 1.48)
Children at home (n =778-782)
Children living at home no (n = 247-248)	1.00	1.00
Children living at home yes (n = 531-534)	0.89 (0.62 -1.28)	0.85 (0.59 – 1.23)
Change in work schedule (n = 612-622)
Constant day work (n = 304-308)	1.00	1.00	1.00
Starting night work (n = 32)	0.65 (0.24 - 1.76)	0.59 (0.22 -1.61)	0.56 (0.21 – 1.55)
Quitting night work (n = 60-62)	0.60 (0.28 - 1.28)	0.58 (0.27 - 1.25)	0.60 (0.28 – 1.29)
Constant night work (n =216-220)	0.96 (0.63 - 1.46)	0.93 (0.61 -1.43)	0.88 (0.57 – 1.36)
Change in numbers of nights worked last year (n = 701-714)
No difference (±10) (n = 497-506)	1.00	1.00	1.00
>10 decrease (n = 120-123)	1.00 (0.62 - 1.62)	0.95 (0.58 - 1.55)	1.01 (0.61 – 1.66)
>10 increase (n = 84-85)	1.22 (0.72 - 2.09)	1.20 (0.70 - 2.06)	1.22 (0.71 – 2.12)
Change in numbers of quick returns1 worked last year (n = 689-702)
No difference (±10) (n = 416-423)	1.00	1.00	1.00
>10 decrease (n = 168-172)	1.06 (0.69 - 1.63)	1.06 (0.68 - 1.64)	1.10 (0.70 – 1.72)
>10 increase (n = 105-107)	1.44 (0.88 - 2.34)	1.36 (0.83 - 2.23)	1.34 (0.81 – 2.23)
Change in caffeine consumption from baseline to follow-up (n = 773-788)
Maintaining ≥3 cups per day (n = 465-477)	1.00	1.00	1.00
Maintaining <3 cups per day (n = 185)	1.06 (0.70 - 1.60)	1.07 (0.70 - 1.63)	1.08 (0.71 – 1.67)
Decreasing consumption from ≥3 to <3 cups per day (n = 48)	0.98 (0.47 - 2.03)	0.96 (0.46 - 2.00)	0.96 (0.46 – 2.01)
Increasing consumption from <3 to ≥3 cups per day (n = 75-78)	1.46 (0.85 - 2.51)	1.46 (0.84 - 2.52)	1.46 (0.83 – 2.55)
Change in alcohol consumption2 from baseline to follow-up (n = 688-700)
Maintaining under cut-off alcohol use (n = 217-218)	1.00	1.00	1.00
Maintaining above cut-off alcohol use (n = 324-329)	1.22 (0.80 - 1.86)	1.20 (0.78 - 1.83)	1.12 (0.73 – 1.74)
Decreasing alcohol use to below cut-off (n = 75-77)	1.43 (0.78 - 2.63)	1.36 (0.73 - 2.52)	1.26 (0.67 – 2.38)
Increasing alcohol use to above cut-off (n = 72-76)	0.62 (0.29 - 1.30)	0.64 (0.30 - 1.36)	0.62 (0.29 – 1.36)
Smoking habits at baseline (n = 775-790)
Maintaining non-smoking (n = 708-721)	1.00	1.00	1.00
Maintaining smoking (n = 26)	0.86 (0.32 - 2.31)	0.90 (0.33 - 2.43)	0.92 (0.34 – 2.50)
Quitting smoking (n = 24)	0.95 (0.35 - 2.57)	0.98 (0.36 - 2.67)	0.99 (0.36 – 2.72)
Starting smoking (n = 17-19)	2.10 (0.81 - 5.41)	1.80 (0.65 - 4.98)	1.79 (0.64 – 5.00)
