# Supplementary material for: Factors leading to excessive fatigue in nurses – a three-year follow-up study
Source: BMC Nurs. 2024 Jul 1;23:446. doi: 10.1186/s12912-024-02066-w (PMC11218166; doi:10.1186/s12912-024-02066-w)
Supplement: Supplementary file 8 — Additional File 8. Sensitivity analyses excluding long sleep duration. [file 12912_2024_2066_MOESM8_ESM.xlsx]

## Sheet: Sheet1
Additional Table. Sensitivity analyses excluding long sleep duration (crude and adjusted logistic regression analyses) with recovering from excessive fatigue between baseline and follow-up as the dependent variable among Norwegians nurses.
	Recovering from excessive fatigue
	OR (95% CI)a	OR (95% CI)b
Change in sleep duration (n = 405-410)
Maintaining appropriate sleep duration (6-8h sleep) (n = 333-338)	1.00	1.00
Maintaining inappropriate sleep duration (<6h ) (n = 10)	0.11 (0.01 – 0.90)	0.12 (0.02 – 1.00)
Recovering from inappropriate sleep duration1 (n = 33)	0.75 (0.36 - 1.54)	0.73 (0.35 – 1.51)
Developing inappropriate sleep duration2 (n = 29)	0.21 (0.08 - 0.57)	0.20 (0.08 – 0.54)
Additional Table. Sensitivity analyses excluding long sleep duration (crude and adjusted logistic regression analyses) with recovering from excessive fatigue between baseline and follow-up as the dependent variable among Norwegians nurses
	Developing excessive fatigue
	OR (95% CI)a	OR (95% CI)b
Change in sleep duration (n = 612-624)
Maintaining appropriate sleep duration (6-8h) (n = 550-561)	1.00	1.00
Maintaining inappropriate sleep duration (<6) (n = 13)	2.65 (0.85 – 8.27)	2.59 (0.82 – 8.20)
Recovering from inappropriate sleep duration1 (n = 22)	2.94 (1.22 – 7.05)	2.06 (1.26 – 7.42)
Developing inappropriate sleep duration2 (n = 27-28)	3.18 (1.46 – 6.93)	2.90 (1.30– 6.49)
